# Supplementary material for: Color vision models: Some simulations, a general n‐dimensional model, and the colourvision R package
Source: Ecol Evol. 2018 Jul 22;8(16):8159–70. doi: 10.1002/ece3.4288 (PMC6144980; doi:10.1002/ece3.4288)
Supplement: Supplementary file 4 [file ECE3-8-8159-s004.R]

#Gawryszewski FM. Colour vision models: n-dimensional models,
#some simulations, and colourvision R package

#SIMULATION 02
#before running this script
#run SIMULATION 01 script

#10% to R
Rq2<-R
Rq2[,2:ncol(Rq2)]<-Rq2[,2:ncol(Rq2)]-10

### MODELS ###
Q2.cttk<-CTTKmodel(photo = "tri",
             R=Rq2,
             I=I,
             Rb=Rb.grey,
             C=photoreceptor.bee)

Q2.endler<-EMmodel(photo = "tri",
                     R=Rq2,
                     I=I,
                     Rb=Rb.grey,
                     C=photoreceptor.bee)

Q2.vorolog<-RNLmodel(photo = "tri",
                     model="log",
                     R1=Rq2,
                     I=I,
                     Rb=Rb.grey,
                     C=photoreceptor.bee,
                     noise=TRUE,
                     e = c(0.13, 0.06, 0.12)
                     )

Q2.voronolog<-RNLmodel(photo = "tri",
               model="linear",
               R1=Rq2,
               I=I,
               Rb=Rb.grey,
               C=photoreceptor.bee, 
               noise=TRUE,
               e = c(0.13, 0.06, 0.12))


#Figure
quartz(width=9, height=3*(9/4))
par(mfrow=c(3,4), xpd=T)
par(mar=c(1,1,1,1))

plot(Q2.cttk, pch=21, bg=R.colours, col=R.colours, lwd=.2)
text("a) CH", cex=.8, x=-.8,y=1.2)

par(mar=c(0,0,3,0), xpd=F)
plot(Q2.endler, pch=21, bg=R.colours, col=R.colours, lwd=.2)
par(mar=c(0,0,3,0), xpd=T)
text("b) EM", cex=.8, x=-.6,y=1.15)

par(mar=c(3,3,3,3), xpd=T)
plot(Q2.voronolog, bg=R.colours, col=R.colours, lwd=.2,
     vsize=40*0.7,
     pch=21, xlim=c(-40,40), ylim=c(-40,40),
     ylab="y", xlab="x", asp=1, cex=.8,
     xaxp=c(-40,40,2), yaxp=c(-40,40,2),
     ann=F, mgp=c(3,0.6,0))
mtext(side = 1, text = "x", line = 2, cex=.7)
mtext(side = 2, text = "y", line = 2, cex=.7)
text("c) Linear-RNL", cex=.8, x=-40,y=55)

plot(Q2.vorolog, bg=R.colours, col=R.colours, lwd=.2, vsize=40*0.7,
     pch=21, xlim=c(-40,40), ylim=c(-40,40),
     ylab="y", xlab="x", asp=1, cex=.8,
     xaxp=c(-40,40,2), yaxp=c(-40,40,2),
     ann=F, mgp=c(3,0.6,0))
mtext(side = 1, text = "x", line = 2, cex=.7)
mtext(side = 2, text = "y", line = 2, cex=.7)
text("d) Log-RNL", cex=.8, x=-40,y=55)


plot(Q2.cttk[,"deltaS"]~as.numeric(rownames(Q2.cttk)),
     type="l", ylim=c(0,1), xlim=c(300,700),
     xlab="Midpoint(nm)",
     ylab=expression(paste(Delta, "S")), lwd=2,
     ann=F, cex=.8, axes = FALSE)
box()
axis(1, labels = FALSE, xaxp=c(300,700,2))
axis(2, labels = T, yaxp=c(0,1,2), mgp=c(3,0.6,0))
mtext(side = 2, text = expression(paste(Delta, "S")), line = 2, cex=.7)


plot(Q2.endler[,"deltaS"]~as.numeric(rownames(Q2.endler)),
     type="l", ylim=c(0,1), xlim=c(300,700),
     xlab="Midpoint(nm)",
     ylab=expression(paste(Delta, "S")), lwd=2,
     ann=F, cex=.8, axes = FALSE)
box()
axis(1, labels = FALSE, xaxp=c(300,700,2))
axis(2, labels = T, yaxp=c(0,1,2), mgp=c(3,0.6,0))

plot(Q2.voronolog[,"deltaS"]~as.numeric(rownames(Q2.voronolog)),
     ylim=c(0,40), xlim=c(300,700),
     xlab="Midpoint(nm)", type="l",
     ylab=expression(paste(Delta, "S")), lty=1, lwd=2,
     ann=F, cex=.8, axes = FALSE)
box()
axis(1, labels = FALSE, xaxp=c(300,700,2))
axis(2, labels = T, yaxp=c(0,40,2), mgp=c(3,0.6,0))
#mtext(side = 2, text = expression(paste(Delta, "S")), line = 2, cex=.7)

plot(Q2.vorolog[,"deltaS"]~as.numeric(rownames(Q2.vorolog)),
     type="l", ylim=c(0,40), xlim=c(300,700),
     xlab="Midpoint(nm)",
     ylab=expression(paste(Delta, "S")), lwd=2, lty=1,
     ann=F, cex=.8, axes = FALSE)
box()
axis(1, labels = FALSE, xaxp=c(300,700,2))
axis(2, labels = T, yaxp=c(0,10,2), mgp=c(3,0.6,0))
#mtext(side = 2, text = expression(paste(Delta, "S")), line = 2, cex=.7)

#photoreceptors
par(xpd=F)
plot(Q2.cttk[,"E1"]~as.numeric(rownames(Q2.cttk)),
     type="l", ylim=c(0,1), xlim=c(300,700),
     col="darkorchid1", lwd=2, lty=1,
     ann=F, cex=.8, axes = FALSE)
box()
axis(1, labels = T, xaxp=c(300,700,2))
axis(2, labels = T, yaxp=c(0,1,2), mgp=c(3,0.6,0))
mtext(side = 1, text = "Midpoint(nm)", line = 2, cex=.7)
mtext(side = 2, text = "Photoreceptor output", line = 2, cex=.7)

lines(Q2.cttk[,"E2"]~as.numeric(rownames(Q2.cttk)),
      col="blue", lwd=2)
lines(Q2.cttk[,"E3"]~as.numeric(rownames(Q2.cttk)),
      col="darkgreen", lwd=2)
abline(v=as.numeric(rownames(Q2.cttk)[Q2.cttk[,"deltaS"]==max(Q2.cttk[,"deltaS"])]), lty=1)


plot(Q2.endler[,"E1"]~as.numeric(rownames(Q2.endler)),
     type="l", ylim=c(-1,1), xlim=c(300,700),
     col="darkorchid1", lwd=2,
     ann=F, cex=.8, axes = FALSE)
box()
axis(1, labels = F, xaxp=c(300,700,2))
axis(2, labels = T, yaxp=c(-1,1,2), mgp=c(3,0.6,0))

lines(Q2.endler[,"E2"]~as.numeric(rownames(Q2.endler)),
      col="blue", lwd=2)
lines(Q2.endler[,"E3"]~as.numeric(rownames(Q2.endler)),
      col="darkgreen", lwd=2)
abline(v=as.numeric(rownames(Q2.endler)[Q2.endler[,"deltaS"]==max(Q2.endler[,"deltaS"])]), lty=1)


plot(Q2.voronolog[,"E1_R1"]~as.numeric(rownames(Q2.vorolog)),
     type="l", ylim=c(0,10), xlim=c(300,700),
     col="darkorchid1", lwd=2, lty=1,
     ann=F, cex=.8, axes = FALSE)
box()
axis(1, labels = F, xaxp=c(300,700,2))
axis(2, labels = T, yaxp=c(0,10,2), mgp=c(3,0.6,0))
lines(Q2.voronolog[,"E2_R1"]~as.numeric(rownames(Q2.voronolog)),
      col="blue", lwd=2, lty=1)
lines(Q2.voronolog[,"E3_R1"]~as.numeric(rownames(Q2.voronolog)),
      col="darkgreen", lwd=2, lty=1)
abline(v=as.numeric(rownames(Q2.voronolog)[Q2.voronolog[,"deltaS"]==max(Q2.voronolog[,"deltaS"])]), lty=1)

plot(Q2.vorolog[,"E1_R1"]~as.numeric(rownames(Q2.vorolog)),
     type="l", ylim=c(-10,5), xlim=c(300,700),
     col="darkorchid1", lwd=2, lty=1,
     ann=F, cex=.8, axes = FALSE)
box()
axis(1, labels = F, xaxp=c(300,700,2))
axis(2, labels = T, yaxp=c(-10,5,2), mgp=c(3,0.6,0))

lines(Q2.vorolog[,"E2_R1"]~as.numeric(rownames(Q2.vorolog)),
      col="blue", lwd=2, lty=1)
lines(Q2.vorolog[,"E3_R1"]~as.numeric(rownames(Q2.vorolog)),
      col="darkgreen", lwd=2, lty=1)
abline(v=as.numeric(rownames(Q2.vorolog)[Q2.vorolog[,"deltaS"]==max(Q2.vorolog[,"deltaS"])]), lty=1)
