# Supplementary material for: Color vision models: Some simulations, a general n‐dimensional model, and the colourvision R package
Source: Ecol Evol. 2018 Jul 22;8(16):8159–70. doi: 10.1002/ece3.4288 (PMC6144980; doi:10.1002/ece3.4288)
Supplement: Supplementary file 5 [file ECE3-8-8159-s005.R]

#Gawryszewski FM. Colour vision models: n-dimensional models,
#some simulations, and colourvision R package

#SIMULATION 03
#before running this script
#run SIMULATION 01 scriptreflectance<-seq(5,95,10)

#achromatic spectra
reflectance<-seq(5,95,10)
i<-1
RQ4<-data.frame(R[,1])
for (i in 1:length(reflectance)) {
  RQ4[,i+1]<-rep(reflectance[[i]], nrow(RQ4))
}
names(RQ4)[2:length(names(RQ4))]<-paste(reflectance)

#background
data("Rb")
cerrado<-Rb


### MODELS ###
### MODELS ###
### MODELS ###
Q4.cttk<-CTTKmodel(photo = "tri",
             R=RQ4,
             I=I,
             Rb=cerrado,
             C=photoreceptor.bee)

Q4.endler<-EMmodel(photo = "tri",
               R=RQ4,
               I=I,
               Rb=cerrado,
               C=photoreceptor.bee)

Q4.vorolog<-RNLmodel(photo = "tri",
               model="log",
               R1=RQ4,
               I=I,
               Rb=cerrado,
               C=photoreceptor.bee,
               noise=TRUE,
               e = c(0.13, 0.06, 0.12)
  )

Q4.voronolog<-RNLmodel(photo = "tri",
               model="linear",
               R1=RQ4,
               I=I,
               Rb=cerrado,
               C=photoreceptor.bee,
               noise=TRUE,
               e = c(0.13, 0.06, 0.12)
  )


#Figure
quartz(width=9, height=9/2)
par(mfrow=c(2,4), mar=c(3,3,3,3), xpd=F)

plot(Q4.cttk[,"deltaS"]~as.numeric(rownames(Q4.cttk)),
     type="l", ylim=c(0,1), xlim=c(0,100),
     xlab="Midpoint(nm)",
     ylab=expression(paste(Delta, "S")), lwd=2,
     ann=F, cex=.8, axes = FALSE)
box()
axis(1, labels = FALSE, xaxp=c(0,100,2))
axis(2, labels = T, yaxp=c(0,1,2), mgp=c(3,0.6,0))
mtext(side = 2, text = expression(paste(Delta, "S")), line = 2, cex=.7)
text("a) CH", x=-4,y=0.98, cex=.8, pos=4)

plot(Q4.endler[,"deltaS"]~as.numeric(rownames(Q4.endler)),
     type="l", ylim=c(0,1), xlim=c(0,100),
     xlab="Midpoint(nm)",
     ylab=expression(paste(Delta, "S")), lwd=2,
     ann=F, cex=.8, axes = FALSE)
box()
axis(1, labels = FALSE, xaxp=c(0,100,2))
axis(2, labels = T, yaxp=c(0,1,2), mgp=c(3,0.6,0))
text("b) EM", x=-4,y=0.98, cex=.8, pos=4)

plot(Q4.voronolog[,"deltaS"]~as.numeric(rownames(Q4.voronolog)),
     ylim=c(0,220), xlim=c(0,100),
     xlab="Midpoint(nm)", type="l",
     ylab=expression(paste(Delta, "S")), lty=1, lwd=2,
     ann=F, cex=.8, axes = FALSE)
box()
axis(1, labels = FALSE, xaxp=c(0,100,2))
axis(2, labels = T, yaxp=c(0,220,2), mgp=c(3,0.6,0))
#mtext(side = 2, text = expression(paste(Delta, "S")), line = 2, cex=.7)
text("c) Linear-RNL", x=-4,y=215, cex=.8, pos=4)

plot(Q4.vorolog[,"deltaS"]~as.numeric(rownames(Q4.vorolog)),
     type="l", ylim=c(0,20), xlim=c(0,100),
     xlab="Midpoint(nm)",
     ylab=expression(paste(Delta, "S")), lwd=2, lty=1,
     ann=F, cex=.8, axes = FALSE)
box()
axis(1, labels = FALSE, xaxp=c(0,100,2))
axis(2, labels = T, yaxp=c(0,20,2), mgp=c(3,0.6,0))
#mtext(side = 2, text = expression(paste(Delta, "S")), line = 2, cex=.7)
text("d) Log-RNL", x=-4,y=19.5, cex=.8, pos=4)

#photoreceptors
plot(Q4.cttk[,"E1"]~as.numeric(rownames(Q4.cttk)),
     type="l", ylim=c(0,1), xlim=c(0,100),
     col="darkorchid1", lwd=2, lty=1,
     ann=F, cex=.8, axes = FALSE)
box()
axis(1, labels = T, xaxp=c(0,100,2))
axis(2, labels = T, yaxp=c(0,1,2), mgp=c(3,0.6,0))
mtext(side = 1, text = "Achromatic reflectance (%)", line = 2, cex=.7)
mtext(side = 2, text = "Photoreceptor output", line = 2, cex=.7)

lines(Q4.cttk[,"E2"]~as.numeric(rownames(Q4.cttk)),
      col="blue", lwd=2)
lines(Q4.cttk[,"E3"]~as.numeric(rownames(Q4.cttk)),
      col="darkgreen", lwd=2)


plot(Q4.endler[,"E1"]~as.numeric(rownames(Q4.endler)),
     type="l", ylim=c(-1,1), xlim=c(0,100),
     col="darkorchid1", lwd=2,
     ann=F, cex=.8, axes = FALSE)
box()
axis(1, labels = F, xaxp=c(0,100,2))
axis(2, labels = T, yaxp=c(-1,1,2), mgp=c(3,0.6,0))

lines(Q4.endler[,"E2"]~as.numeric(rownames(Q4.endler)),
      col="blue", lwd=2)
lines(Q4.endler[,"E3"]~as.numeric(rownames(Q4.endler)),
      col="darkgreen", lwd=2)


plot(Q4.voronolog[,"E1_R1"]~as.numeric(rownames(Q4.vorolog)),
     type="l", ylim=c(0,50), xlim=c(0,100),
     col="darkorchid1", lwd=2, lty=1,
     ann=F, cex=.8, axes = FALSE)
box()
axis(1, labels = F, xaxp=c(0,100,2))
axis(2, labels = T, yaxp=c(0,50,2), mgp=c(3,0.6,0))
lines(Q4.voronolog[,"E2_R1"]~as.numeric(rownames(Q4.voronolog)),
      col="blue", lwd=2, lty=1)
lines(Q4.voronolog[,"E3_R1"]~as.numeric(rownames(Q4.voronolog)),
      col="darkgreen", lwd=2, lty=1)

plot(Q4.vorolog[,"E1_R1"]~as.numeric(rownames(Q4.vorolog)),
     type="l", ylim=c(-5,5), xlim=c(0,100),
     col="darkorchid1", lwd=2, lty=1,
     ann=F, cex=.8, axes = FALSE)
box()
axis(1, labels = F, xaxp=c(0,100,2))
axis(2, labels = T, yaxp=c(-5,5,2), mgp=c(3,0.6,0))

lines(Q4.vorolog[,"E2_R1"]~as.numeric(rownames(Q4.vorolog)),
      col="blue", lwd=2, lty=1)
lines(Q4.vorolog[,"E3_R1"]~as.numeric(rownames(Q4.vorolog)),
      col="darkgreen", lwd=2, lty=1)
